# Supplementary material for: Dominant‐negative variant in SLC1A4 causes an autosomal dominant epilepsy syndrome
Source: Ann Clin Transl Neurol. 2023 May 16;10(6):1046–53. doi: 10.1002/acn3.51786 (PMC10270265; doi:10.1002/acn3.51786)
Supplement: Supplementary file 1 — Table S1. Clinical phenotype. This table provides the brain MRI findings and other phenotypic information about the proband described in this manuscript. [file ACN3-10-1046-s002.xlsx]

## Sheet: Sheet1
Supplemental Table 1. Clinical Phenotype
Summary of phenotypic features
System	Features
CNS	Severe congenital microcephaly: occipitofrontal circumference (OFC) > 8 SD below the mean
	Early onset epilepsy (multiple seizure types, medically intractable, s/p ketogenic diet and several ASMs)
	Severe intellectual disability
	Bilateral spastic quadriparesis
	Brain MRI abnormalities: severe microcephaly, simplified gyral pattern, intracranial calcifications, thin corpus collosum, diffusely poor myelination, bilateral linear periventricular calcifications and severe asymmetric microphthalmia with sclerocornea
Growth	Intrauterine growth retardation followed by growth deficiency postnatally: length tracking initially at 3 SD below the mean then progressing 5 SD below the mean, weight variable
Eyes	Bilateral microphthalmia, severe sclerocornea, bilateral cataracts with corneal opacities
Skeletal	Bilateral marked bowing of the ulna and radius, bilateral limb reduction defects and contractures (most severe in her feet with severe reduction of most of toes on both feet), diffusely gracile and demineralized bone, brachycephaly, severe microcephaly, multiple wormian bones, asymmetric bony orbits are asymmetric, J-shaped sella turcica, gracile ribs, narrow iliac bones.
Skin & subcutaneous tissue	Aplasia cutis congenita, lipodystrophy with abnormal body fat distribution (especially around the trunk)
